# Supplementary material for: Retinal capillary and choriocapillaris assessment using a beam modifier optical coherence tomography angiography module to increase lateral optical resolution
Source: PLoS One. 2023 Jun 30;18(6):e0287783. doi: 10.1371/journal.pone.0287783 (PMC10313058; doi:10.1371/journal.pone.0287783)
Supplement: S1 Data — (XLSX) [file pone.0287783.s001.xlsx]

## Sheet: Superficial
3x3 mm	BE scans (2,25 x 2, 25 mm)			VD 3x3 Sup s	PD 3x3 Sup s	VD 3x3 Sup s1	PD 3x3 Sup s1	FAZ circularity 3x3 s	FAZ raw size 3x3 s	FAZ circularity 3x3 s1	FAZ raw size 3x3 s1	VD 2.25x2.25 Sup s	PD 2.25x2.25 Sup s	VD 2.25x2.25 Sup s1	PD2.25x2.25 Sup s1	FAZ circularity 2.25x2.25	FAZ raw size2.25x2.25	FAZ circularity2.25x2.25 s1	FAZ raw size 2.25x2.25 s1
1 BE_OD	1 BE_OD
PX~anBVNjsXHYTavp_Angio (3mmx3mm)_07-04-2019_15-13-16_OD_sn0000_SuperficialAngioEnface.png	PX~anBVNjsXHYTavp_Custom Angio 2_07-04-2019_15-16-02_OD_sn0000_SuperficialAngioEnface.png			21.269	0.399	21.269	0.399	0.669	0.129	0.669	0.129	25.988	0.395	25.988	0.395	0.638	0.135	0.638	0.135
1 BE_OD	1 BE_OD
PX~anBVNjsXHYTavp_Angio (3mmx3mm)_07-04-2019_15-14-24_OD_sn0000_SuperficialAngioEnface.png	PX~anBVNjsXHYTavp_Custom Angio 2_07-04-2019_15-16-44_OD_sn0000_SuperficialAngioEnface.png			22.375	0.416			0.670	0.130			25.869	0.380			0.636	0.137
1 BE_OD	1 BE_OD
PX~anBVNjsXHYTavp_Angio (3mmx3mm)_07-04-2019_15-15-00_OD_sn0000_SuperficialAngioEnface.png	PX~anBVNjsXHYTavp_Custom Angio 2_07-04-2019_15-17-22_OD_sn0000_SuperficialAngioEnface.png			22.147	0.415			0.661	0.133			27.312	0.415			0.648	0.132
11 BE_OD	11 BE_OD
PSnQyNLco13wi4WEp_Angio (3mmx3mm)_06-28-2019_10-08-18_OD_sn0000_SuperficialAngioEnface.png	PSnQyNLco13wi4WEp_Custom Angio 2_06-28-2019_10-10-51_OD_sn0000_SuperficialAngioEnface.png			21.331	0.379	21.331	0.379	0.746	0.186	0.746	0.186	27.131	0.422	27.131	0.422	0.722	0.199	0.722	0.199
11 BE_OD	11 BE_OD
PSnQyNLco13wi4WEp_Angio (3mmx3mm)_06-28-2019_10-08-51_OD_sn0000_SuperficialAngioEnface.png	PSnQyNLco13wi4WEp_Custom Angio 2_06-28-2019_10-11-27_OD_sn0000_SuperficialAngioEnface.png			22.313	0.398			0.748	0.192			27.233	0.412			0.725	0.196
11 BE_OD	11 BE_OD
PSnQyNLco13wi4WEp_Angio (3mmx3mm)_06-28-2019_10-09-30_OD_sn0000_SuperficialAngioEnface.png	PSnQyNLco13wi4WEp_Custom Angio 2_06-28-2019_10-12-05_OD_sn0000_SuperficialAngioEnface.png			21.239	0.373			0.754	0.190			26.513	0.398			0.709	0.197
13 BE_OD	13 BE_OD
P5cgipYG8~q~yLoPc_Angio (3mmx3mm)_06-27-2019_09-17-40_OD_sn0000_SuperficialAngioEnface.png	P5cgipYG8~q~yLoPc_Custom Angio 2_06-27-2019_09-19-38_OD_sn0000_SuperficialAngioEnface.png			19.527	0.383	19.527	0.383	0.777	0.200	0.777	0.200	26.199	0.387	26.199	0.387	0.769	0.211	0.769	0.211
13 BE_OD	13 BE_OD
P5cgipYG8~q~yLoPc_Angio (3mmx3mm)_06-27-2019_09-18-15_OD_sn0000_SuperficialAngioEnface.png	P5cgipYG8~q~yLoPc_Custom Angio 2_06-27-2019_09-20-04_OD_sn0000_SuperficialAngioEnface.png			21.652	0.418			0.800	0.201			26.050	0.400			0.767	0.211
13 BE_OD	13 BE_OD
P5cgipYG8~q~yLoPc_Angio (3mmx3mm)_06-27-2019_09-18-48_OD_sn0000_SuperficialAngioEnface.png	P5cgipYG8~q~yLoPc_Custom Angio 2_06-27-2019_09-20-55_OD_sn0000_SuperficialAngioEnface.png			21.746	0.420			0.802	0.200			26.268	0.408			0.748	0.205
15 BE_OD	15 BE_OD
POzYVDUj4ee7EICqv_Angio (3mmx3mm)_06-27-2019_16-14-53_OD_sn0000_SuperficialAngioEnface.png	POzYVDUj4ee7EICqv_Custom Angio 2_06-27-2019_16-19-12_OD_sn0000_SuperficialAngioEnface.png			20.812	0.400	20.812	0.400	0.785	0.174	0.785	0.174	24.039	0.380	24.039	0.380	0.723	0.174	0.723	0.174
15 BE_OD	15 BE_OD
POzYVDUj4ee7EICqv_Angio (3mmx3mm)_06-27-2019_16-17-21_OD_sn0000_SuperficialAngioEnface.png	POzYVDUj4ee7EICqv_Custom Angio 2_06-27-2019_16-20-12_OD_sn0000_SuperficialAngioEnface.png			21.252	0.403			0.755	0.174			26.383	0.399
15 BE_OD	15 BE_OD
POzYVDUj4ee7EICqv_Angio (3mmx3mm)_06-27-2019_16-23-42_OD_sn0000_SuperficialAngioEnface.png	POzYVDUj4ee7EICqv_Custom Angio 2_06-27-2019_16-20-48_OD_sn0000_SuperficialAngioEnface.png			21.426	0.403			0.779	0.168			26.691	0.402			0.700	0.172
16 BE_OD	16 BE_OD
PudkosKavaKf5PByG_Angio (3mmx3mm)_06-27-2019_13-09-28_OD_sn0000_SuperficialAngioEnface.png	PudkosKavaKf5PByG_Custom Angio 2_06-27-2019_13-11-28_OD_sn0000_SuperficialAngioEnface.png			21.590	0.407	21.590	0.407	0.721	0.044	0.721	0.044	25.984	0.400	25.984	0.400	0.602	0.031	0.602	0.031
16 BE_OD	16 BE_OD
PudkosKavaKf5PByG_Angio (3mmx3mm)_06-27-2019_13-10-02_OD_sn0000_SuperficialAngioEnface.png	PudkosKavaKf5PByG_Custom Angio 2_06-27-2019_13-11-58_OD_sn0000_SuperficialAngioEnface.png			21.590	0.404			0.613	0.037			26.081	0.408			0.000	0.000
16 BE_OD	16 BE_OD
PudkosKavaKf5PByG_Angio (3mmx3mm)_06-27-2019_13-10-35_OD_sn0000_SuperficialAngioEnface.png	PudkosKavaKf5PByG_Custom Angio 2_06-27-2019_13-12-27_OD_sn0000_SuperficialAngioEnface.png			19.644	0.362			0.629	0.047			25.742	0.400			0.599	0.035
17 BE_OD	17 BE_OD
P2qRD7GSgn~8WAj2v_Angio (3mmx3mm)_06-27-2019_13-37-25_OD_sn0000_SuperficialAngioEnface.png	P2qRD7GSgn~8WAj2v_Custom Angio 2_06-27-2019_13-40-01_OD_sn0000_SuperficialAngioEnface.png			21.774	0.406	21.774	0.406	0.760	0.251	0.760	0.251	26.805	0.409	26.805	0.409	0.729	0.263	0.729	0.263
17 BE_OD	17 BE_OD
P2qRD7GSgn~8WAj2v_Angio (3mmx3mm)_06-27-2019_13-37-54_OD_sn0000_SuperficialAngioEnface.png	P2qRD7GSgn~8WAj2v_Custom Angio 2_06-27-2019_13-40-33_OD_sn0000_SuperficialAngioEnface.png			21.682	0.401			0.778	0.252			24.545	0.383			0.690	0.271
17 BE_OD	17 BE_OD
P2qRD7GSgn~8WAj2v_Angio (3mmx3mm)_06-27-2019_13-38-28_OD_sn0000_SuperficialAngioEnface.png	P2qRD7GSgn~8WAj2v_Custom Angio 2_06-27-2019_13-41-15_OD_sn0000_SuperficialAngioEnface.png			21.436	0.394			0.759	0.255			25.777	0.400			0.755	0.258
3 BE_OD	3 BE_OD
PLqnibYblj4UKEF!e_Angio (3mmx3mm)_07-04-2019_15-23-12_OD_sn0000_SuperficialAngioEnface.png	PLqnibYblj4UKEF!e_Custom Angio 2_07-04-2019_15-26-28_OD_sn0000_SuperficialAngioEnface.png			21.928	0.415	21.928	0.415	0.713	0.143	0.713	0.143	26.286	0.421	26.286	0.421	0.681	0.143	0.681	0.143
3 BE_OD	3 BE_OD
PLqnibYblj4UKEF!e_Angio (3mmx3mm)_07-04-2019_15-23-46_OD_sn0000_SuperficialAngioEnface.png	PLqnibYblj4UKEF!e_Custom Angio 2_07-04-2019_15-27-15_OD_sn0000_SuperficialAngioEnface.png			21.637	0.415			0.708	0.146			25.030	0.401			0.706	0.150
3 BE_OD	3 BE_OD
PLqnibYblj4UKEF!e_Angio (3mmx3mm)_07-04-2019_15-24-26_OD_sn0000_SuperficialAngioEnface.png	PLqnibYblj4UKEF!e_Custom Angio 2_07-04-2019_15-28-46_OD_sn0000_SuperficialAngioEnface.png			20.869	0.388			0.609	0.148			26.674	0.408			0.699	0.149
4 BE_OD	4 BE_OD
PKTC!ucIvaxQnL~jL_Angio (3mmx3mm)_06-26-2019_18-50-14_OD_sn0000_SuperficialAngioEnface.png	PKTC!ucIvaxQnL~jL_Custom Angio 2_06-26-2019_18-56-56_OD_sn0000_SuperficialAngioEnface.png			20.966	0.400	20.966	0.400	0.661	0.105	0.661	0.105	25.490	0.411	25.490	0.411	0.727	0.100	0.727	0.100
4 BE_OD	4 BE_OD
PKTC!ucIvaxQnL~jL_Angio (3mmx3mm)_06-26-2019_18-52-35_OD_sn0000_SuperficialAngioEnface.png	PKTC!ucIvaxQnL~jL_Custom Angio 2_06-26-2019_18-59-30_OD_sn0000_SuperficialAngioEnface.png			21.480	0.409			0.491	0.062			26.247	0.412			0.741	0.083
4 BE_OD	4 BE_OD
PKTC!ucIvaxQnL~jL_Angio (3mmx3mm)_06-26-2019_18-54-25_OD_sn0000_SuperficialAngioEnface.png	PKTC!ucIvaxQnL~jL_Custom Angio 2_06-26-2019_19-00-08_OD_sn0000_SuperficialAngioEnface.png			21.080	0.408			0.686	0.103			28.520	0.406			0.769	0.096
6 BE_OD	6 BE_OD
PqgL9FDV5vwbdVXhG_Angio (3mmx3mm)_07-01-2019_21-43-37_OS_sn0000_SuperficialAngioEnface.png	PqgL9FDV5vwbdVXhG_Custom Angio 2_07-01-2019_21-46-47_OS_sn0000_SuperficialAngioEnface.png			21.645	0.396	21.645	0.396	0.786	0.163	0.786	0.163	24.914	0.351	24.914	0.351	0.760	0.158	0.760	0.158
6 BE_OD	6 BE_OD
PqgL9FDV5vwbdVXhG_Angio (3mmx3mm)_07-01-2019_21-44-20_OS_sn0000_SuperficialAngioEnface.png	PqgL9FDV5vwbdVXhG_Custom Angio 2_07-01-2019_21-47-26_OS_sn0000_SuperficialAngioEnface.png			21.774	0.401			0.751	0.160			25.537	0.363			0.772	0.164
6 BE_OD	6 BE_OD
PqgL9FDV5vwbdVXhG_Angio (3mmx3mm)_07-01-2019_21-45-43_OS_sn0000_SuperficialAngioEnface.png	PqgL9FDV5vwbdVXhG_Custom Angio 2_07-01-2019_21-48-10_OS_sn0000_SuperficialAngioEnface.png			21.170	0.394			0.727	0.161			25.438	0.357			0.731	0.170
7 BE_OD	7 BE_OD
PV2GGjz3myRyNXTVi_Angio (3mmx3mm)_07-02-2019_17-11-34_OD_sn0000_SuperficialAngioEnface.png	PV2GGjz3myRyNXTVi_Custom Angio 2_07-02-2019_17-19-30_OD_sn0000_SuperficialAngioEnface.png			20.665	0.395	20.665	0.395	0.750	0.127	0.750	0.127	23.350	0.382	23.350	0.382	0.672	0.136	0.672	0.136
7 BE_OD	7 BE_OD
PV2GGjz3myRyNXTVi_Angio (3mmx3mm)_07-02-2019_17-13-02_OD_sn0000_SuperficialAngioEnface.png	PV2GGjz3myRyNXTVi_Custom Angio 2_07-02-2019_17-20-13_OD_sn0000_SuperficialAngioEnface.png			18.592	0.354			0.765	0.128			22.848	0.358			0.704	0.133
7 BE_OD	7 BE_OD
PV2GGjz3myRyNXTVi_Angio (3mmx3mm)_07-02-2019_17-26-31_OD_sn0000_SuperficialAngioEnface.png	PV2GGjz3myRyNXTVi_Custom Angio 2_07-02-2019_17-21-28_OD_sn0000_SuperficialAngioEnface.png			20.879	0.396			0.676	0.127			25.125	0.394			0.755	0.125
8 BE_OD	8 BE_OD
PDijgHnPUVRaty3OF_Angio (3mmx3mm)_07-04-2019_15-40-30_OD_sn0000_SuperficialAngioEnface.png	PDijgHnPUVRaty3OF_Custom Angio 2_07-04-2019_15-43-00_OD_sn0000_SuperficialAngioEnface.png			19.952	0.374	19.952	0.374	0.749	0.221	0.749	0.221	25.158	0.374	25.158	0.374	0.743	0.217	0.743	0.217
8 BE_OD	8 BE_OD
PDijgHnPUVRaty3OF_Angio (3mmx3mm)_07-04-2019_15-41-04_OD_sn0000_SuperficialAngioEnface.png	PDijgHnPUVRaty3OF_Custom Angio 2_07-04-2019_15-45-06_OD_sn0000_SuperficialAngioEnface.png			19.788	0.362			0.688	0.221			25.496	0.398			0.737	0.222
8 BE_OD	8 BE_OD
PDijgHnPUVRaty3OF_Angio (3mmx3mm)_07-04-2019_15-41-55_OD_sn0000_SuperficialAngioEnface.png	PDijgHnPUVRaty3OF_Custom Angio 2_07-04-2019_15-45-53_OD_sn0000_SuperficialAngioEnface.png			20.869	0.389			0.704	0.224			22.589	0.325			0.710	0.236
14 BE bis_OD	14 BE bis_OD
P96gnKxo0Le3h3cW~_Angio (3mmx3mm)_08-02-2019_12-29-22_OD_sn0000_SuperficialAngioEnface.png	P96gnKxo0Le3h3cW~_Custom Angio 2_08-02-2019_12-33-14_OD_sn0000_SuperficialAngioEnface.png			21.789	0.428	21.789	0.428	0.689	0.067	0.689	0.067	25.897	0.414	25.897	0.414	0.632	0.079	0.632	0.079
14 BE bis_OD	14 BE bis_OD
P96gnKxo0Le3h3cW~_Angio (3mmx3mm)_08-02-2019_12-30-06_OD_sn0000_SuperficialAngioEnface.png	P96gnKxo0Le3h3cW~_Custom Angio 2_08-02-2019_12-34-01_OD_sn0000_SuperficialAngioEnface.png			21.262	0.421			0.640	0.076			25.306	0.401			0.662	0.078
14 BE bis_OD	14 BE bis_OD
P96gnKxo0Le3h3cW~_Angio (3mmx3mm)_08-02-2019_12-31-43_OD_sn0000_SuperficialAngioEnface.png	P96gnKxo0Le3h3cW~_Custom Angio 2_08-02-2019_12-34-52_OD_sn0000_SuperficialAngioEnface.png			21.903	0.432			0.701	0.074			24.722	0.419			0.709	0.078
18 BE_OD	18 BE_OD
Pf7ITEW2gkre7sc~v_Angio (3mmx3mm)_06-27-2019_14-31-54_OD_sn0000_SuperficialAngioEnface.png	Pf7ITEW2gkre7sc~v_Custom Angio 2_06-27-2019_14-34-26_OD_sn0000_SuperficialAngioEnface.png			22.743	0.441	22.743	0.441	0.747	0.238	0.747	0.238	26.639	0.431	26.639	0.431	0.796	0.226	0.796	0.226
18 BE_OD	18 BE_OD
Pf7ITEW2gkre7sc~v_Angio (3mmx3mm)_06-27-2019_14-32-19_OD_sn0000_SuperficialAngioEnface.png	Pf7ITEW2gkre7sc~v_Custom Angio 2_06-27-2019_14-34-54_OD_sn0000_SuperficialAngioEnface.png			23.039	0.447			0.684	0.234			27.327	0.435			0.721	0.226
18 BE_OD	18 BE_OD
Pf7ITEW2gkre7sc~v_Angio (3mmx3mm)_06-27-2019_14-32-45_OD_sn0000_SuperficialAngioEnface.png	Pf7ITEW2gkre7sc~v_Custom Angio 2_06-27-2019_14-35-21_OD_sn0000_SuperficialAngioEnface.png			23.136	0.445			0.756	0.231			27.737	0.435			0.709	0.240
19 BE_OD	19 BE_OD
PD4QvgpHoBphTahOe_Angio (3mmx3mm)_07-01-2019_12-34-04_OD_sn0000_SuperficialAngioEnface.png	PD4QvgpHoBphTahOe_Custom Angio 2_07-01-2019_12-37-15_OD_sn0000_SuperficialAngioEnface.png			22.358	0.437	22.358	0.437	0.718	0.238	0.718	0.238	26.560	0.437	26.560	0.437	0.694	0.247	0.694	0.247
19 BE_OD	19 BE_OD
PD4QvgpHoBphTahOe_Angio (3mmx3mm)_07-01-2019_12-34-29_OD_sn0000_SuperficialAngioEnface.png	PD4QvgpHoBphTahOe_Custom Angio 2_07-01-2019_12-37-45_OD_sn0000_SuperficialAngioEnface.png			22.385	0.434			0.697	0.238			27.458	0.439			0.636	0.245
19 BE_OD	19 BE_OD
PD4QvgpHoBphTahOe_Angio (3mmx3mm)_07-01-2019_12-35-06_OD_sn0000_SuperficialAngioEnface.png	PD4QvgpHoBphTahOe_Custom Angio 2_07-01-2019_12-38-17_OD_sn0000_SuperficialAngioEnface.png			22.564	0.425			0.686	0.240			26.909	0.427			0.603	0.250
20 BE_OD	20 BE_OD
PcqkYI16esOqnKPWR_Angio (3mmx3mm)_06-27-2019_17-51-36_OD_sn0000_SuperficialAngioEnface.png	PcqkYI16esOqnKPWR_Custom Angio 2_06-27-2019_17-53-40_OD_sn0000_SuperficialAngioEnface.png			21.553	0.435	21.553	0.435	0.736	0.248	0.736	0.248	24.573	0.415	24.573	0.415	0.710	0.266	0.710	0.266
20 BE_OD	20 BE_OD
PcqkYI16esOqnKPWR_Angio (3mmx3mm)_06-27-2019_17-52-20_OD_sn0000_SuperficialAngioEnface.png	PcqkYI16esOqnKPWR_Custom Angio 2_06-27-2019_17-54-16_OD_sn0000_SuperficialAngioEnface.png			21.843	0.436			0.755	0.254			24.077	0.403			0.713	0.262
20 BE_OD	20 BE_OD
PcqkYI16esOqnKPWR_Angio (3mmx3mm)_06-27-2019_17-52-53_OD_sn0000_SuperficialAngioEnface.png	PcqkYI16esOqnKPWR_Custom Angio 2_06-27-2019_17-54-41_OD_sn0000_SuperficialAngioEnface.png			22.005	0.440			0.741	0.238			24.979	0.425			0.718	0.261
21 BE_OD	21 BE_OD
PfXcUo5t!xTPU3K4o_Angio (3mmx3mm)_06-27-2019_16-34-30_OD_sn0000_SuperficialAngioEnface.png	PfXcUo5t!xTPU3K4o_Custom Angio 2_06-27-2019_16-37-05_OD_sn0000_SuperficialAngioEnface.png			22.482	0.440	22.482	0.440	0.669	0.247	0.669	0.247	24.951	0.428	24.951	0.428	0.691	0.240	0.691	0.240
21 BE_OD	21 BE_OD
PfXcUo5t!xTPU3K4o_Angio (3mmx3mm)_06-27-2019_16-35-20_OD_sn0000_SuperficialAngioEnface.png	PfXcUo5t!xTPU3K4o_Custom Angio 2_06-27-2019_16-37-48_OD_sn0000_SuperficialAngioEnface.png			21.600	0.436			0.758	0.234			24.903	0.426			0.722	0.241
21 BE_OD	21 BE_OD
PfXcUo5t!xTPU3K4o_Angio (3mmx3mm)_06-27-2019_16-36-06_OD_sn0000_SuperficialAngioEnface.png	PfXcUo5t!xTPU3K4o_Custom Angio 2_06-27-2019_16-38-36_OD_sn0000_SuperficialAngioEnface.png			21.555	0.432			0.733	0.231			23.689	0.390			0.704	0.238
22 bE_OD	22 bE_OD
PABPk~yu1XjvuDAjr_Angio (3mmx3mm)_07-05-2019_19-06-29_OD_sn0000_SuperficialAngioEnface.png	PABPk~yu1XjvuDAjr_Custom Angio 2_07-05-2019_19-09-06_OD_sn0000_SuperficialAngioEnface.png			19.887	0.372	19.887	0.372	0.625	0.108	0.625	0.108	25.317	0.398	25.317	0.398	0.593	0.105	0.593	0.105
22 bE_OD	22 bE_OD
PABPk~yu1XjvuDAjr_Angio (3mmx3mm)_07-05-2019_19-07-05_OD_sn0000_SuperficialAngioEnface.png	PABPk~yu1XjvuDAjr_Custom Angio 2_07-05-2019_19-09-35_OD_sn0000_SuperficialAngioEnface.png			21.237	0.416			0.677	0.100			25.693	0.418			0.584	0.106
22 bE_OD	22 bE_OD
PABPk~yu1XjvuDAjr_Angio (3mmx3mm)_07-05-2019_19-07-49_OD_sn0000_SuperficialAngioEnface.png	PABPk~yu1XjvuDAjr_Custom Angio 2_07-05-2019_19-10-04_OD_sn0000_SuperficialAngioEnface.png			21.426	0.425			0.645	0.105			25.898	0.410			0.602	0.084
23 bE_OD	23 bE_OD
PVu!V3PMWgkH!O7gd_Angio (3mmx3mm)_07-08-2019_09-19-27_OD_sn0000_SuperficialAngioEnface.png	PVu!V3PMWgkH!O7gd_Custom Angio 2_07-08-2019_09-21-08_OD_sn0000_SuperficialAngioEnface.png			21.677	0.434	21.677	0.434	0.643	0.242	0.643	0.242	25.673	0.402	25.673	0.402	0.606	0.228	0.606	0.228
23 bE_OD	23 bE_OD
PVu!V3PMWgkH!O7gd_Angio (3mmx3mm)_07-08-2019_09-19-50_OD_sn0000_SuperficialAngioEnface.png	PVu!V3PMWgkH!O7gd_Custom Angio 2_07-08-2019_09-21-31_OD_sn0000_SuperficialAngioEnface.png			21.816	0.429			0.685	0.241			25.410	0.414			0.722	0.214
23 bE_OD	23 bE_OD
PVu!V3PMWgkH!O7gd_Angio (3mmx3mm)_07-08-2019_09-20-16_OD_sn0000_SuperficialAngioEnface.png	PVu!V3PMWgkH!O7gd_Custom Angio 2_07-08-2019_09-21-59_OD_sn0000_SuperficialAngioEnface.png			21.891	0.435			0.671	0.245			26.238	0.420			0.660	0.251
25 bE_OD	25 bE_OD
P6Hum~FIsRNHPnsbk_Angio (3mmx3mm)_07-08-2019_17-06-52_OD_sn0000_SuperficialAngioEnface.png	P6Hum~FIsRNHPnsbk_Custom Angio 2_07-08-2019_17-08-52_OD_sn0000_SuperficialAngioEnface.png			22.169	0.431	22.169	0.431	0.810	0.200	0.810	0.200	27.459	0.439	27.459	0.439	0.768	0.201	0.768	0.201
25 bE_OD	25 bE_OD
P6Hum~FIsRNHPnsbk_Angio (3mmx3mm)_07-08-2019_17-07-34_OD_sn0000_SuperficialAngioEnface.png	P6Hum~FIsRNHPnsbk_Custom Angio 2_07-08-2019_17-09-27_OD_sn0000_SuperficialAngioEnface.png			22.209	0.436			0.771	0.202			27.090	0.434			0.774	0.202
25 bE_OD	25 bE_OD
P6Hum~FIsRNHPnsbk_Angio (3mmx3mm)_07-08-2019_17-08-01_OD_sn0000_SuperficialAngioEnface.png	P6Hum~FIsRNHPnsbk_Custom Angio 2_07-08-2019_17-10-04_OD_sn0000_SuperficialAngioEnface.png			22.654	0.440			0.756	0.201			26.728	0.435			0.787	0.195
26 BE bis_OD	26 BE bis_OD
PGzgoPnX0hnaN~k~m_Angio (3mmx3mm)_07-30-2019_14-34-22_OD_sn0000_SuperficialAngioEnface.png	PGzgoPnX0hnaN~k~m_Custom Angio 2_07-30-2019_14-36-47_OD_sn0000_SuperficialAngioEnface.png			24.955	0.452	24.955	0.452	0.725	0.224	0.725	0.224	26.745	0.430	26.745	0.430	0.744	0.213	0.744	0.213
26 BE bis_OD	26 BE bis_OD
PGzgoPnX0hnaN~k~m_Angio (3mmx3mm)_07-30-2019_14-35-00_OD_sn0000_SuperficialAngioEnface.png	PGzgoPnX0hnaN~k~m_Custom Angio 2_07-30-2019_14-37-14_OD_sn0000_SuperficialAngioEnface.png			25.139	0.457			0.762	0.215			27.144	0.429			0.732	0.217
26 BE bis_OD	26 BE bis_OD
PGzgoPnX0hnaN~k~m_Angio (3mmx3mm)_07-30-2019_14-35-44_OD_sn0000_SuperficialAngioEnface.png	PGzgoPnX0hnaN~k~m_Custom Angio 2_07-30-2019_14-37-49_OD_sn0000_SuperficialAngioEnface.png			26.523	0.466			0.718	0.215			28.906	0.406			0.676	0.220
27 BE_OD	27 BE_OD
PhsL~E3yusDC!~LRM_Angio (3mmx3mm)_01-16-2020_14-26-20_OD_sn0000_SuperficialAngioEnface.png	PhsL~E3yusDC!~LRM_Custom Angio 2_01-16-2020_14-28-43_OD_sn0000_SuperficialAngioEnface.png			19.863	0.410	19.863	0.410	0.600	0.245	0.600	0.245	22.522	0.356	22.522	0.356	0.539	0.046	0.539	0.046
27 BE_OD	27 BE_OD
PhsL~E3yusDC!~LRM_Angio (3mmx3mm)_01-16-2020_14-26-56_OD_sn0000_SuperficialAngioEnface.png	PhsL~E3yusDC!~LRM_Custom Angio 2_01-16-2020_14-30-01_OD_sn0000_SuperficialAngioEnface.png			18.478	0.371			0.474	0.224			24.169	0.381			0.000	0.000
27 BE_OD	27 BE_OD
PhsL~E3yusDC!~LRM_Angio (3mmx3mm)_01-16-2020_14-27-25_OD_sn0000_SuperficialAngioEnface.png	PhsL~E3yusDC!~LRM_Custom Angio 2_01-16-2020_14-30-33_OD_sn0000_SuperficialAngioEnface.png			18.406	0.358			0.503	0.231			22.616	0.376			0.000	0.000
28 BE bis_OD	28 BE bis_OD
PaqYGMKJ6ExQxf0zr_Angio (3mmx3mm)_08-05-2019_13-23-07_OD_sn0000_SuperficialAngioEnface.png	PaqYGMKJ6ExQxf0zr_Custom Angio 2_08-05-2019_13-24-34_OD_sn0000_SuperficialAngioEnface.png			21.500	0.424	21.500	0.424	0.561	0.082	0.561	0.082	25.734	0.414	25.734	0.414	0.525	0.084	0.525	0.084
28 BE bis_OD	28 BE bis_OD
PaqYGMKJ6ExQxf0zr_Angio (3mmx3mm)_08-05-2019_13-23-30_OD_sn0000_SuperficialAngioEnface.png	PaqYGMKJ6ExQxf0zr_Custom Angio 2_08-05-2019_13-24-57_OD_sn0000_SuperficialAngioEnface.png			21.620	0.418			0.608	0.076			25.160	0.413			0.631	0.071
28 BE bis_OD	28 BE bis_OD
PaqYGMKJ6ExQxf0zr_Angio (3mmx3mm)_08-05-2019_13-23-53_OD_sn0000_SuperficialAngioEnface.png	PaqYGMKJ6ExQxf0zr_Custom Angio 2_08-05-2019_13-25-20_OD_sn0000_SuperficialAngioEnface.png			21.664	0.422			0.514	0.088			25.197	0.410			0.518	0.092

## Sheet: Whole retina
3x3 mm	BE scans			VD 3x3 ret s	VD 3x3 ret av	PD 3x3 ret s	PD 3.3 ret av	VD 3x3 ret s1	PD 3x3 ret s1		FAZ circularity 3x3 s	FAZ raw size 3x3 s		VD 2,25x2.25 ret s	VD 2,25x2,25 ret av	PD 2,25x2,25 ret s	PD 2,25x2,25 ret av		VD 2,25x2,25 ret s1	PD 2,25x2,25 ret s1		FAZ circularity 2,25x2,25	FAZ raw size 2,25x2,25		FAZ circularity 3x3 s1	FAZ raw size 3x3 s1		FAZ circularity 2,25x2,25 s1	FAZ raw size 2,25x2,25 s1
1 BE_OD	1 BE_OD
PX~anBVNjsXHYTavp_Angio (3mmx3mm)_07-04-2019_15-13-16_OD_sn0000_RetinaAngioEnface.png	PX~anBVNjsXHYTavp_Custom Angio 2_07-04-2019_15-16-44_OD_sn0000_RetinaAngioEnface.png			23.752	24.216	0.441	0.449	23.752	0.441		0.668	0.129		29.275	29.477	0.426	0.437		29.275	0.426		0.638	0.137		0.668	0.129		0.638	0.137
1 BE_OD	1 BE_OD
PX~anBVNjsXHYTavp_Angio (3mmx3mm)_07-04-2019_15-14-24_OD_sn0000_RetinaAngioEnface.png	PX~anBVNjsXHYTavp_Custom Angio 2_07-04-2019_15-17-22_OD_sn0000_RetinaAngioEnface.png			24.637		0.452					0.67	0.131		29.982		0.448						0.65	0.135
1 BE_OD	1 BE_OD
PX~anBVNjsXHYTavp_Angio (3mmx3mm)_07-04-2019_15-15-00_OD_sn0000_RetinaAngioEnface.png	PX~anBVNjsXHYTavp_Custom Angio 2_07-04-2019_15-18-08_OD_sn0000_RetinaAngioEnface.png			24.259		0.454					0.661	0.134		29.174		0.437						0.67	0.134
11 BE_OD	11 BE_OD
PSnQyNLco13wi4WEp_Angio (3mmx3mm)_06-28-2019_10-08-18_OD_sn0000_RetinaAngioEnface.png	PSnQyNLco13wi4WEp_Custom Angio 2_06-28-2019_10-10-51_OD_sn0000_RetinaAngioEnface.png			23.673	24.1027	0.426	0.428333	23.673	0.426		0.746	0.186		30.647	30.4303	0.458	0.447333		30.647	0.458		0.711	0.201		0.746	0.186		0.711	0.201
11 BE_OD	11 BE_OD
PSnQyNLco13wi4WEp_Angio (3mmx3mm)_06-28-2019_10-08-51_OD_sn0000_RetinaAngioEnface.png	PSnQyNLco13wi4WEp_Custom Angio 2_06-28-2019_10-11-27_OD_sn0000_RetinaAngioEnface.png			24.649		0.44					0.74	0.192		30.619		0.449						0.722	0.198
11 BE_OD	11 BE_OD
PSnQyNLco13wi4WEp_Angio (3mmx3mm)_06-28-2019_10-09-30_OD_sn0000_RetinaAngioEnface.png	PSnQyNLco13wi4WEp_Custom Angio 2_06-28-2019_10-12-05_OD_sn0000_RetinaAngioEnface.png			23.986		0.419					0.754	0.19		30.025		0.435						0.704	0.198
13 BE_OD	13 BE_OD
P5cgipYG8~q~yLoPc_Angio (3mmx3mm)_06-27-2019_09-17-40_OD_sn0000_RetinaAngioEnface.png	P5cgipYG8~q~yLoPc_Custom Angio 2_06-27-2019_09-19-38_OD_sn0000_RetinaAngioEnface.png			21.602	22.807	0.416	0.438	21.602	0.416		0.776	0.2		28.738	28.6157	0.414	0.424667		28.738	0.414		0.771	0.211		0.776	0.200		0.771	0.211
13 BE_OD	13 BE_OD
P5cgipYG8~q~yLoPc_Angio (3mmx3mm)_06-27-2019_09-18-15_OD_sn0000_RetinaAngioEnface.png	P5cgipYG8~q~yLoPc_Custom Angio 2_06-27-2019_09-20-04_OD_sn0000_RetinaAngioEnface.png			22.972		0.445					0.81	0.202		28.296		0.424						0.756	0.211
13 BE_OD	13 BE_OD
P5cgipYG8~q~yLoPc_Angio (3mmx3mm)_06-27-2019_09-18-48_OD_sn0000_RetinaAngioEnface.png	P5cgipYG8~q~yLoPc_Custom Angio 2_06-27-2019_09-20-55_OD_sn0000_RetinaAngioEnface.png			23.847		0.453					0.807	0.202		28.813		0.436						0.759	0.206
15 BE_OD	15 BE_OD
POzYVDUj4ee7EICqv_Angio (3mmx3mm)_06-27-2019_16-14-53_OD_sn0000_RetinaAngioEnface.png	POzYVDUj4ee7EICqv_Custom Angio 2_06-27-2019_16-19-12_OD_sn0000_RetinaAngioEnface.png			23.193	23.317	0.444	0.438333	23.193	0.444		0.786	0.174		26.454	28.0603	0.405	0.425667		26.454	0.405		NA	NA		0.786	0.174
15 BE_OD	15 BE_OD
POzYVDUj4ee7EICqv_Angio (3mmx3mm)_06-27-2019_16-17-21_OD_sn0000_RetinaAngioEnface.png	POzYVDUj4ee7EICqv_Custom Angio 2_06-27-2019_16-20-12_OD_sn0000_RetinaAngioEnface.png			23.354		0.434					0.791	0.172		28.567		0.434						0.732	0.173					0.732	0.173
15 BE_OD	15 BE_OD
POzYVDUj4ee7EICqv_Angio (3mmx3mm)_06-27-2019_16-23-42_OD_sn0000_RetinaAngioEnface.png	POzYVDUj4ee7EICqv_Custom Angio 2_06-27-2019_16-20-48_OD_sn0000_RetinaAngioEnface.png			23.404		0.437					0.78	0.168		29.16		0.438						0.713	0.171
16 BE_OD	16 BE_OD
PudkosKavaKf5PByG_Angio (3mmx3mm)_06-27-2019_13-09-28_OD_sn0000_RetinaAngioEnface.png	PudkosKavaKf5PByG_Custom Angio 2_06-27-2019_13-11-28_OD_sn0000_RetinaAngioEnface.png			23.63	22.9153	0.44	0.428	23.630	0.440		0.699	0.036		28.143	28.105	0.428	0.430667		28.143	0.428		0.603	0.031		0.699	0.036		0.603	0.031
16 BE_OD	16 BE_OD
PudkosKavaKf5PByG_Angio (3mmx3mm)_06-27-2019_13-10-02_OD_sn0000_RetinaAngioEnface.png	PudkosKavaKf5PByG_Custom Angio 2_06-27-2019_13-11-58_OD_sn0000_RetinaAngioEnface.png			23.255		0.436					0.59	0.035		28.265		0.436						NA	NA
16 BE_OD	16 BE_OD
PudkosKavaKf5PByG_Angio (3mmx3mm)_06-27-2019_13-10-35_OD_sn0000_RetinaAngioEnface.png	PudkosKavaKf5PByG_Custom Angio 2_06-27-2019_13-12-27_OD_sn0000_RetinaAngioEnface.png			21.861		0.408					0.652	0.046		27.907		0.428						0.648	0.032
17 BE_OD	17 BE_OD
P2qRD7GSgn~8WAj2v_Angio (3mmx3mm)_06-27-2019_13-37-25_OD_sn0000_RetinaAngioEnface.png	P2qRD7GSgn~8WAj2v_Custom Angio 2_06-27-2019_13-40-01_OD_sn0000_RetinaAngioEnface.png			23.973	23.6047	0.445	0.439667	23.973	0.445		0.756	0.251		29.812	28.538	0.448	0.431667		29.812	0.448		0.738	0.263		0.756	0.251		0.738	0.263
17 BE_OD	17 BE_OD
P2qRD7GSgn~8WAj2v_Angio (3mmx3mm)_06-27-2019_13-37-54_OD_sn0000_RetinaAngioEnface.png	P2qRD7GSgn~8WAj2v_Custom Angio 2_06-27-2019_13-40-33_OD_sn0000_RetinaAngioEnface.png			23.397		0.441					0.776	0.253		27.416		0.413						0.713	0.268
17 BE_OD	17 BE_OD
P2qRD7GSgn~8WAj2v_Angio (3mmx3mm)_06-27-2019_13-38-28_OD_sn0000_RetinaAngioEnface.png	P2qRD7GSgn~8WAj2v_Custom Angio 2_06-27-2019_13-41-15_OD_sn0000_RetinaAngioEnface.png			23.444		0.433					0.757	0.256		28.386		0.434						0.753	0.259
3 BE_OD	3 BE_OD
PLqnibYblj4UKEF!e_Angio (3mmx3mm)_07-04-2019_15-23-12_OD_sn0000_RetinaAngioEnface.png	PLqnibYblj4UKEF!e_Custom Angio 2_07-04-2019_15-26-28_OD_sn0000_RetinaAngioEnface.png			23.854	23.433	0.449	0.44	23.854	0.449		0.697	0.148		27.804	27.6967	0.438	0.429333		27.804	0.438		0.691	0.148		0.697	0.148		0.691	0.148
3 BE_OD	3 BE_OD
PLqnibYblj4UKEF!e_Angio (3mmx3mm)_07-04-2019_15-23-46_OD_sn0000_RetinaAngioEnface.png	PLqnibYblj4UKEF!e_Custom Angio 2_07-04-2019_15-27-15_OD_sn0000_RetinaAngioEnface.png			23.65		0.444					0.706	0.146		26.956		0.422						0.706	0.15
3 BE_OD	3 BE_OD
PLqnibYblj4UKEF!e_Angio (3mmx3mm)_07-04-2019_15-24-26_OD_sn0000_RetinaAngioEnface.png	PLqnibYblj4UKEF!e_Custom Angio 2_07-04-2019_15-28-46_OD_sn0000_RetinaAngioEnface.png			22.795		0.427					0.611	0.148		28.33		0.428						0.699	0.15
4 BE_OD	4 BE_OD
PKTC!ucIvaxQnL~jL_Angio (3mmx3mm)_06-26-2019_18-50-14_OD_sn0000_RetinaAngioEnface.png	PKTC!ucIvaxQnL~jL_Custom Angio 2_06-26-2019_18-56-56_OD_sn0000_RetinaAngioEnface.png			23.633	23.3497	0.442	0.441333	23.633	0.442		0.679	0.104		28.479	29.7177	0.438	0.439333		28.479	0.438		0.724	0.103		0.679	0.104		0.724	0.103
4 BE_OD	4 BE_OD
PKTC!ucIvaxQnL~jL_Angio (3mmx3mm)_06-26-2019_18-52-35_OD_sn0000_RetinaAngioEnface.png	PKTC!ucIvaxQnL~jL_Custom Angio 2_06-26-2019_18-59-30_OD_sn0000_RetinaAngioEnface.png			23.069		0.439					0.522	0.057		28.99		0.439						0.778	0.097
4 BE_OD	4 BE_OD
PKTC!ucIvaxQnL~jL_Angio (3mmx3mm)_06-26-2019_18-54-25_OD_sn0000_RetinaAngioEnface.png	PKTC!ucIvaxQnL~jL_Custom Angio 2_06-26-2019_19-00-08_OD_sn0000_RetinaAngioEnface.png			23.347		0.443					0.673	0.103		31.684		0.441						0.765	0.097
6 BE_OD	6 BE_OS
PqgL9FDV5vwbdVXhG_Angio (3mmx3mm)_07-01-2019_21-43-37_OS_sn0000_RetinaAngioEnface.png	PqgL9FDV5vwbdVXhG_Custom Angio 2_07-01-2019_21-46-47_OS_sn0000_RetinaAngioEnface.png			23.079	22.955	0.427	0.427	23.079	0.427		0.792	0.164		27.416	27.684	0.38	0.386333		27.416	0.380		0.768	0.158		0.792	0.164		0.768	0.158
6 BE_OD	6 BE_OS
PqgL9FDV5vwbdVXhG_Angio (3mmx3mm)_07-01-2019_21-44-20_OS_sn0000_RetinaAngioEnface.png	PqgL9FDV5vwbdVXhG_Custom Angio 2_07-01-2019_21-47-26_OS_sn0000_RetinaAngioEnface.png			23.093		0.433					0.721	0.162		28.048		0.393						0.754	0.166
6 BE_OD	6 BE_OS
PqgL9FDV5vwbdVXhG_Angio (3mmx3mm)_07-01-2019_21-45-43_OS_sn0000_RetinaAngioEnface.png	PqgL9FDV5vwbdVXhG_Custom Angio 2_07-01-2019_21-48-10_OS_sn0000_RetinaAngioEnface.png			22.693		0.421					0.715	0.163		27.588		0.386						0.738	0.17
7 BE_OD	7 BE_OD
PV2GGjz3myRyNXTVi_Angio (3mmx3mm)_07-02-2019_17-11-34_OD_sn0000_RetinaAngioEnface.png	PV2GGjz3myRyNXTVi_Custom Angio 2_07-02-2019_17-19-30_OD_sn0000_RetinaAngioEnface.png			23.434	23.288	0.445	0.438333	23.434	0.445		0.757	0.128		26.95	27.7747	0.422	0.422333		26.950	0.422		0.651	0.131		0.757	0.128		0.651	0.131
7 BE_OD	7 BE_OD
PV2GGjz3myRyNXTVi_Angio (3mmx3mm)_07-02-2019_17-13-02_OD_sn0000_RetinaAngioEnface.png	PV2GGjz3myRyNXTVi_Custom Angio 2_07-02-2019_17-20-13_OD_sn0000_RetinaAngioEnface.png			22.447		0.421					0.762	0.128		27.235		0.412						0.7	0.134
7 BE_OD	7 BE_OD
PV2GGjz3myRyNXTVi_Angio (3mmx3mm)_07-02-2019_17-26-31_OD_sn0000_RetinaAngioEnface.png	PV2GGjz3myRyNXTVi_Custom Angio 2_07-02-2019_17-21-28_OD_sn0000_RetinaAngioEnface.png			23.983		0.449					0.678	0.127		29.139		0.433						0.752	0.125
8 BE_OD	8 BE_OD
PDijgHnPUVRaty3OF_Angio (3mmx3mm)_07-04-2019_15-40-30_OD_sn0000_RetinaAngioEnface.png	PDijgHnPUVRaty3OF_Custom Angio 2_07-04-2019_15-43-00_OD_sn0000_RetinaAngioEnface.png			22.795	22.9197	0.417	0.421667	22.795	0.417		0.691	0.225		29.262	28.444	0.427	0.417333		29.262	0.427		0.724	0.222		0.691	0.225		0.724	0.222
8 BE_OD	8 BE_OD
PDijgHnPUVRaty3OF_Angio (3mmx3mm)_07-04-2019_15-41-04_OD_sn0000_RetinaAngioEnface.png	PDijgHnPUVRaty3OF_Custom Angio 2_07-04-2019_15-45-06_OD_sn0000_RetinaAngioEnface.png			22.48		0.415					0.693	0.221		29.022		0.442						0.735	0.223
8 BE_OD	8 BE_OD
PDijgHnPUVRaty3OF_Angio (3mmx3mm)_07-04-2019_15-41-55_OD_sn0000_RetinaAngioEnface.png	PDijgHnPUVRaty3OF_Custom Angio 2_07-04-2019_15-45-53_OD_sn0000_RetinaAngioEnface.png			23.484		0.433					0.706	0.224		27.048		0.383						0.715	0.236
14 BE bis_OD	14 BE bis_OD
P96gnKxo0Le3h3cW~_Angio (3mmx3mm)_08-02-2019_12-29-22_OD_sn0000_RetinaAngioEnface.png	P96gnKxo0Le3h3cW~_Custom Angio 2_08-02-2019_12-33-14_OD_sn0000_RetinaAngioEnface.png			22.671	22.6007	0.443	0.443	22.671	0.443		0.7	0.068		27.22	26.6613	0.425	0.424667		27.220	0.425		0.608	0.081		0.700	0.068		0.608	0.081
14 BE bis_OD	14 BE bis_OD
P96gnKxo0Le3h3cW~_Angio (3mmx3mm)_08-02-2019_12-30-06_OD_sn0000_RetinaAngioEnface.png	P96gnKxo0Le3h3cW~_Custom Angio 2_08-02-2019_12-34-01_OD_sn0000_RetinaAngioEnface.png			22.308		0.441					0.648	0.075		26.7		0.419						0.677	0.078
14 BE bis_OD	14 BE bis_OD
P96gnKxo0Le3h3cW~_Angio (3mmx3mm)_08-02-2019_12-31-43_OD_sn0000_RetinaAngioEnface.png	P96gnKxo0Le3h3cW~_Custom Angio 2_08-02-2019_12-34-52_OD_sn0000_RetinaAngioEnface.png			22.823		0.445					0.691	0.075		26.064		0.43						0.711	0.078
18 BE_OD	18 BE_OD
Pf7ITEW2gkre7sc~v_Angio (3mmx3mm)_06-27-2019_14-31-54_OD_sn0000_RetinaAngioEnface.png	Pf7ITEW2gkre7sc~v_Custom Angio 2_06-27-2019_14-34-26_OD_sn0000_RetinaAngioEnface.png			23.886	24.0877	0.461	0.464333	23.886	0.461		0.729	0.243		28.313	28.6863	0.446	0.448333		28.313	0.446		0.726	0.231		0.729	0.243		0.726	0.231
18 BE_OD	18 BE_OD
Pf7ITEW2gkre7sc~v_Angio (3mmx3mm)_06-27-2019_14-32-19_OD_sn0000_RetinaAngioEnface.png	Pf7ITEW2gkre7sc~v_Custom Angio 2_06-27-2019_14-34-54_OD_sn0000_RetinaAngioEnface.png			23.842		0.464					0.649	0.24		28.458		0.449						0.744	0.231
18 BE_OD	18 BE_OD
Pf7ITEW2gkre7sc~v_Angio (3mmx3mm)_06-27-2019_14-32-45_OD_sn0000_RetinaAngioEnface.png	Pf7ITEW2gkre7sc~v_Custom Angio 2_06-27-2019_14-35-21_OD_sn0000_RetinaAngioEnface.png			24.535		0.468					0.679	0.241		29.288		0.45						0.708	0.243
19 BE_OD	19 BE_OD
PD4QvgpHoBphTahOe_Angio (3mmx3mm)_07-01-2019_12-34-04_OD_sn0000_RetinaAngioEnface.png	PD4QvgpHoBphTahOe_Custom Angio 2_07-01-2019_12-37-15_OD_sn0000_RetinaAngioEnface.png			23.645	23.8067	0.456	0.456	23.645	0.456		0.707	0.242		28.123	28.9443	0.451	0.451667		28.123	0.451		0.691	0.249		0.707	0.242		0.691	0.249
19 BE_OD	19 BE_OD
PD4QvgpHoBphTahOe_Angio (3mmx3mm)_07-01-2019_12-34-29_OD_sn0000_RetinaAngioEnface.png	PD4QvgpHoBphTahOe_Custom Angio 2_07-01-2019_12-37-45_OD_sn0000_RetinaAngioEnface.png			24.055		0.457					0.66	0.244		29.426		0.452						0.637	0.25
19 BE_OD	19 BE_OD
PD4QvgpHoBphTahOe_Angio (3mmx3mm)_07-01-2019_12-35-06_OD_sn0000_RetinaAngioEnface.png	PD4QvgpHoBphTahOe_Custom Angio 2_07-01-2019_12-38-17_OD_sn0000_RetinaAngioEnface.png			23.72		0.455					0.712	0.243		29.284		0.452						0.589	0.254
20 BE_OD	20 BE_OD
PcqkYI16esOqnKPWR_Angio (3mmx3mm)_06-27-2019_17-51-36_OD_sn0000_RetinaAngioEnface.png	PcqkYI16esOqnKPWR_Custom Angio 2_06-27-2019_17-53-40_OD_sn0000_RetinaAngioEnface.png			22.184	22.4217	0.448	0.446333	22.184	0.448		0.753	0.252		25.865	25.761	0.435	0.432667		25.865	0.435		0.719	0.268		0.753	0.252		0.719	0.268
20 BE_OD	20 BE_OD
PcqkYI16esOqnKPWR_Angio (3mmx3mm)_06-27-2019_17-52-20_OD_sn0000_RetinaAngioEnface.png	PcqkYI16esOqnKPWR_Custom Angio 2_06-27-2019_17-54-16_OD_sn0000_RetinaAngioEnface.png			22.39		0.447					0.756	0.258		25.462		0.426						0.72	0.263
20 BE_OD	20 BE_OD
PcqkYI16esOqnKPWR_Angio (3mmx3mm)_06-27-2019_17-52-53_OD_sn0000_RetinaAngioEnface.png	PcqkYI16esOqnKPWR_Custom Angio 2_06-27-2019_17-54-41_OD_sn0000_RetinaAngioEnface.png			22.691		0.444					0.756	0.257		25.956		0.437						0.708	0.265
21 BE_OD	21 BE_OD
PfXcUo5t!xTPU3K4o_Angio (3mmx3mm)_06-27-2019_16-34-30_OD_sn0000_RetinaAngioEnface.png	PfXcUo5t!xTPU3K4o_Custom Angio 2_06-27-2019_16-37-05_OD_sn0000_RetinaAngioEnface.png			23.377	22.8897	0.459	0.456333	23.377	0.459		0.651	0.253		26.991	26.297	0.447	0.434333		26.991	0.447		0.676	0.244		0.651	0.253		0.676	0.244
21 BE_OD	21 BE_OD
PfXcUo5t!xTPU3K4o_Angio (3mmx3mm)_06-27-2019_16-35-20_OD_sn0000_RetinaAngioEnface.png	PfXcUo5t!xTPU3K4o_Custom Angio 2_06-27-2019_16-37-48_OD_sn0000_RetinaAngioEnface.png			22.584		0.453					0.755	0.238		26.214		0.441						0.697	0.246
21 BE_OD	21 BE_OD
PfXcUo5t!xTPU3K4o_Angio (3mmx3mm)_06-27-2019_16-36-06_OD_sn0000_RetinaAngioEnface.png	PfXcUo5t!xTPU3K4o_Custom Angio 2_06-27-2019_16-38-36_OD_sn0000_RetinaAngioEnface.png			22.708		0.457					0.729	0.242		25.686		0.415						0.701	0.252
22 bE_OD	22 bE_OD
PABPk~yu1XjvuDAjr_Angio (3mmx3mm)_07-05-2019_19-06-29_OD_sn0000_RetinaAngioEnface.png	PABPk~yu1XjvuDAjr_Custom Angio 2_07-05-2019_19-09-06_OD_sn0000_RetinaAngioEnface.png			23.228	23.8143	0.438	0.453667	23.228	0.438		0.591	0.112		29.642	29.7337	0.443	0.446333		29.642	0.443		0.593	0.114		0.591	0.112		0.593	0.114
22 bE_OD	22 bE_OD
PABPk~yu1XjvuDAjr_Angio (3mmx3mm)_07-05-2019_19-07-05_OD_sn0000_RetinaAngioEnface.png	PABPk~yu1XjvuDAjr_Custom Angio 2_07-05-2019_19-09-35_OD_sn0000_RetinaAngioEnface.png			24.214		0.462					0.667	0.103		29.795		0.449						0.536	0.113
22 bE_OD	22 bE_OD
PABPk~yu1XjvuDAjr_Angio (3mmx3mm)_07-05-2019_19-07-49_OD_sn0000_RetinaAngioEnface.png	PABPk~yu1XjvuDAjr_Custom Angio 2_07-05-2019_19-10-04_OD_sn0000_RetinaAngioEnface.png			24.001		0.461					0.612	0.107		29.764		0.447						0.582	0.11
23 bE_OD	23 bE_OD
PVu!V3PMWgkH!O7gd_Angio (3mmx3mm)_07-08-2019_09-19-27_OD_sn0000_RetinaAngioEnface.png	PVu!V3PMWgkH!O7gd_Custom Angio 2_07-08-2019_09-21-08_OD_sn0000_RetinaAngioEnface.png			22.999	23.274	0.45	0.454	22.999	0.450		0.627	0.248		28.636	28.533	0.44	0.444		28.636	0.440		0.64	0.251		0.627	0.248		0.640	0.251
23 bE_OD	23 bE_OD
PVu!V3PMWgkH!O7gd_Angio (3mmx3mm)_07-08-2019_09-19-50_OD_sn0000_RetinaAngioEnface.png	PVu!V3PMWgkH!O7gd_Custom Angio 2_07-08-2019_09-21-31_OD_sn0000_RetinaAngioEnface.png			23.131		0.455					0.673	0.245		28.171		0.444						0.639	0.235
23 bE_OD	23 bE_OD
PVu!V3PMWgkH!O7gd_Angio (3mmx3mm)_07-08-2019_09-20-16_OD_sn0000_RetinaAngioEnface.png	PVu!V3PMWgkH!O7gd_Custom Angio 2_07-08-2019_09-21-59_OD_sn0000_RetinaAngioEnface.png			23.692		0.457					0.652	0.251		28.792		0.448						0.642	0.253
25 bE_OD	25 bE_OD
P6Hum~FIsRNHPnsbk_Angio (3mmx3mm)_07-08-2019_17-06-52_OD_sn0000_RetinaAngioEnface.png	P6Hum~FIsRNHPnsbk_Custom Angio 2_07-08-2019_17-08-52_OD_sn0000_RetinaAngioEnface.png			23.598	23.6543	0.451	0.456333	23.598	0.451		0.776	0.204		28.973	28.757	0.457	0.452333		28.973	0.457		0.731	0.206		0.776	0.204		0.731	0.206
25 bE_OD	25 bE_OD
P6Hum~FIsRNHPnsbk_Angio (3mmx3mm)_07-08-2019_17-07-34_OD_sn0000_RetinaAngioEnface.png	P6Hum~FIsRNHPnsbk_Custom Angio 2_07-08-2019_17-09-27_OD_sn0000_RetinaAngioEnface.png			23.541		0.459					0.717	0.207		29.115		0.452						0.738	0.206
25 bE_OD	25 bE_OD
P6Hum~FIsRNHPnsbk_Angio (3mmx3mm)_07-08-2019_17-08-01_OD_sn0000_RetinaAngioEnface.png	P6Hum~FIsRNHPnsbk_Custom Angio 2_07-08-2019_17-10-04_OD_sn0000_RetinaAngioEnface.png			23.824		0.459					0.727	0.205		28.183		0.448						0.745	0.202
26 BE bis_OD	26 BE bis_OD
PGzgoPnX0hnaN~k~m_Angio (3mmx3mm)_07-30-2019_14-34-22_OD_sn0000_RetinaAngioEnface.png	PGzgoPnX0hnaN~k~m_Custom Angio 2_07-30-2019_14-36-47_OD_sn0000_RetinaAngioEnface.png			26.026	26.5713	0.468	0.472	26.026	0.468		0.696	0.228		28.708	29.7013	0.446	0.444667		28.708	0.446		0.749	0.222		0.696	0.228		0.749	0.222
26 BE bis_OD	26 BE bis_OD
PGzgoPnX0hnaN~k~m_Angio (3mmx3mm)_07-30-2019_14-35-00_OD_sn0000_RetinaAngioEnface.png	PGzgoPnX0hnaN~k~m_Custom Angio 2_07-30-2019_14-37-14_OD_sn0000_RetinaAngioEnface.png			26.054		0.472					0.703	0.223		29.191		0.445						0.693	0.224
26 BE bis_OD	26 BE bis_OD
PGzgoPnX0hnaN~k~m_Angio (3mmx3mm)_07-30-2019_14-35-44_OD_sn0000_RetinaAngioEnface.png	PGzgoPnX0hnaN~k~m_Custom Angio 2_07-30-2019_14-37-49_OD_sn0000_RetinaAngioEnface.png			27.634		0.476					0.73	0.222		31.205		0.443						0.674	0.229
27 BE_OD	27 BE_OD
PhsL~E3yusDC!~LRM_Angio (3mmx3mm)_01-16-2020_14-26-20_OD_sn0000_RetinaAngioEnface.png	PhsL~E3yusDC!~LRM_Custom Angio 2_01-16-2020_14-28-43_OD_sn0000_RetinaAngioEnface.png			21.577	20.8607	0.44	0.417	21.577	0.440		NA	NA		25.554	25.8063	0.402	0.412667		25.554	0.402		0.432	0.222					0.432	0.222
27 BE_OD	27 BE_OD
PhsL~E3yusDC!~LRM_Angio (3mmx3mm)_01-16-2020_14-26-56_OD_sn0000_RetinaAngioEnface.png	PhsL~E3yusDC!~LRM_Custom Angio 2_01-16-2020_14-30-01_OD_sn0000_RetinaAngioEnface.png			20.178		0.404					0.687	0.343		26.566		0.418						0.578	0.027		0.687	0.343
27 BE_OD	27 BE_OD
PhsL~E3yusDC!~LRM_Angio (3mmx3mm)_01-16-2020_14-27-25_OD_sn0000_RetinaAngioEnface.png	PhsL~E3yusDC!~LRM_Custom Angio 2_01-16-2020_14-30-33_OD_sn0000_RetinaAngioEnface.png			20.827		0.407					NA	NA		25.299		0.418						NA	NA
28 BE bis_OD	28 BE bis_OD
PaqYGMKJ6ExQxf0zr_Angio (3mmx3mm)_08-05-2019_13-23-07_OD_sn0000_RetinaAngioEnface.png	PaqYGMKJ6ExQxf0zr_Custom Angio 2_08-05-2019_13-24-34_OD_sn0000_RetinaAngioEnface.png			24.003	23.941	0.456	0.456667	24.003	0.456		0.481	0.091		28.44	28.1037	0.441	0.437333		28.440	0.441		0.467	0.093		0.481	0.091		0.467	0.093
28 BE bis_OD	28 BE bis_OD
PaqYGMKJ6ExQxf0zr_Angio (3mmx3mm)_08-05-2019_13-23-30_OD_sn0000_RetinaAngioEnface.png	PaqYGMKJ6ExQxf0zr_Custom Angio 2_08-05-2019_13-24-57_OD_sn0000_RetinaAngioEnface.png			24.175		0.458					0.492	0.088		27.677		0.436						0.642	0.078
28 BE bis_OD	28 BE bis_OD
PaqYGMKJ6ExQxf0zr_Angio (3mmx3mm)_08-05-2019_13-23-53_OD_sn0000_RetinaAngioEnface.png	PaqYGMKJ6ExQxf0zr_Custom Angio 2_08-05-2019_13-25-20_OD_sn0000_RetinaAngioEnface.png			23.645		0.456					0.479	0.091		28.194		0.435						0.444	0.098

## Sheet: Qualitative analysis
			VS 3 Sup AV	VS 3 deep AV	VS C Sup AV	VS C deep AV	VS 3 Sup sg	VS 3 deep sg	VS C Sup sg	VS C deep sg	PC 3 Sup AV	PC 3 deep AV	PC C Sup AV	PC C deep AV	PC 3 Sup sg	PC 3 deep sg	PC C Sup sg	PC C deep sg	FAZ 3 Sup AV	FAZ C Sup AV	FAZ 3 Sup sg	FAZ C Sup sg	AV 3 Sup AV	AV C Sup AV	AV 3 Sup sg	AV C Sup sg	BN 3 Sup AV	BN 3 deep AV	BN C Sup AV	BN C deep AV	BN 3 Sup sg	BN 3 deep sg	BN C Sup sg	BN C deep sg	SE 3 Sup AV	SE 3 deep AV	SE C Sup AV	SE C deep AV	SE 3 Sup sg	SE 3 deep sg	SE C Sup sg	SE C deep sg	MA 3 Sup AV	MA 3 deep AV	MA C Sup AV	MA C deep AV	MA 3 Sup sg	MA 3 deep sg	MA C Sup sg
1 BE			1	1	1	2	1	0.5	1	1	1	1	1.5	2	1	0.5	1.5	1	1.5	2	1	1	1	2	1	1	2	2	2	2	1	1	1.5	1.5	2	2	2	2	2	1.5	2	1.5	2	1	1.5	2	1.5	1.5	1
3 BE			1	1	0.5	0.5	0.5	0.5	0.5	0.5	0.5	2	0	0.5	1	1.5	1	1	2	2	1.5	1	2	1	1	0.5	2	2	2	2	1.5	1.5	1	1	2	0	2	1	1	1	1	1	2	2	1.5	1.5	1	1.5	0.5
4 BE			1	1.5	1.5	2	0.5	0	1	1.5	1.5	1.5	2	2	0.5	0.5	1	1.5	1	1.5	1	0.5	2	2	1	1	2	2	2	2	0.5	0.5	1.5	1	2	1.5	2	1.5	0.5	0.5	1	1	2	2	1	2	0	0	1
6 BE			0.5	0.5	2	1.5	0.5	0.5	1.5	1.5	1.5	0.5	1.5	1.5	1	1	1.5	1.5	1	2	0.5	1.5	0.5	2	1.5	1.5	1.5	1.5	2	2	1.5	1.5	1.5	1.5	2	0.5	2	1	2	2	2	1	1.5	1.5	2	2	2	1.5	1
7 BE			1	1	2	2	1	1	0.5	1	1	1.5	2	2	1	1.5	1	1	1.5	1	1.5	0.5	2	2	2	1.5	1.5	1	2	2	1	1	1	1.5	2	2	2	2	2	2	1.5	1.5	2	2	2	2	1	1	0.5
8 BE			1.5	1	2	2	1	1	1.5	1.5	1.5	2	2	1.5	2	2	2	2	1	2	1	2	1.5	2	1.5	1.5	2	1.5	2	2	1.5	1.5	1	1	2	1.5	2	2	1.5	1.5	1	0	1	1	1.5	1.5	1	1.5	1
11 BE			1.5	1	2	2	1.5	1	1.5	1.5	1.5	2	2	2	2	1	2	1.5	1.5	2	1	2	2	2	2	1.5	2	2	2	2	1	1	0.5	0.5	2	2	2	1.5	1	1	1.5	1	2	2	1.5	1.5	1.5	1.5	1.5
13 BE			1	1	2	2	1	1	1.5	1.5	1.5	1	2	2	1.5	1.5	2	2	1.5	2	1	1.5	1.5	2	1.5	1.5	2	2	2	2	2	2	1.5	1.5	1.5	1.5	2	1	1.5	1.5	1.5	1.5	2	2	2	2	0.5	0.5	1
14 BE			1	1	2	2	1	1	1.5	1.5	1.5	1.5	1	1.5	1	1	1.5	1.5	1.5	2	1.5	1.5	1.5	2	1.5	1.5	2	2	2	1.5	2	1.5	2	1.5	1.5	1.5	2	1.5	1.5	1.5	1.5	1.5	2	2	2	2	1	1	1
15 BE			1	1	2	2	1	1	1.5	1.5	1.5	1	2	2	1	1	2	1.5	1.5	2	1.5	1.5	1.5	2	1.5	1.5	2	1.5	2	1.5	1.5	1.5	1	1	2	1.5	2	1.5	1.5	1.5	1	1.5	1	1.5	2	2	1	1.5	1.5
16 BE			1	1	2	2	1	1	1.5	1.5	1.5	1.5	2	1.5	1	1	1	1	2	2	2	1	1.5	2	1.5	1.5	2	2	2	2	2	2	1	1	2	1.5	2	2	2	2	2	2	2	2	2	2	2	2	1
17 BE			1.5	1.5	2	2	1	1	1.5	1.5	1.5	2	2	2	1	1	1	1	1.5	2	1	1.5	1.5	2	1.5	1.5	2	1.5	2	1.5	1.5	1.5	1.5	1.5	2	1.5	1	1	2	2	2	1.5	2	2	2	2	1	1.5	1
18 BE			1.5	1.5	2	2	1	1	1.5	1.5	1.5	1.5	2	2	2	1.5	2	2	1	2	1	1.5	2	2	2	2	2	2	2	2	1.5	1.5	1.5	1.5	2	2	2	2	2	2	2	1.5	2	2	2	2	1	1	2
19 BE			1	1	2	2	1	1	1.5	1.5	1.5	1.5	2	2	2	2	2	1.5	2	2	1	1.5	1.5	2	2	2	2	2	2	2	1.5	1.5	1.5	1.5	2	1.5	2	1	2	1.5	2	2	2	2	2	2	1.5	1.5	1.5
20 BE			1	1	2	2	1	1	1.5	1.5	1.5	1.5	1.5	1.5	2	2	2	2	1.5	2	2	1.5	2	2	1.5	1.5	2	2	2	2	1	1	2	2	2	1.5	2	1	2	1.5	2	1	2	2	2	2	2	2	2
21 BE			2	2	2	2	1.5	1.5	2	1.5	1.5	2	2	2	1	1	1.5	1.5	1	1	1	1.5	2	2	1.5	1.5	2	1.5	2	2	1	1	1	1	2	1.5	2	1	1.5	1.5	1	1	2	2	1.5	1.5	1.5	1.5	1.5
22 BE			2	2	2	2	1	1.5	1.5	1.5	1.5	1.5	2	2	1	1	1.5	1.5	1.5	1.5	1.5	1.5	2	2	2	1.5	2	1.5	1.5	2	2	1	1.5	1.5	2	1.5	2	2	1.5	1.5	1	0.5	1.5	2	1.5	2	1.5	1.5	1
23 BE			2	1.5	2	2	1.5	1	2	2	2	1.5	2	2	1.5	1	1.5	1	2	2	1	2	2	2	1.5	2	2	1.5	2	1.5	2	1.5	1	1.5	2	1.5	2	1	2	1	2	1	2	1.5	2	2	1	1	1
25 BE			1.5	1.5	2	2	1.5	1	2	2	2	1	2	2	1	1	2	2	2	2	1.5	1.5	2	2	1.5	1.5	2	2	2	2	1.5	1.5	1.5	1.5	2	2	2	1	2	1.5	2	1	2	2	2	2	1.5	1.5	1.5
26 BE			1	1	2	2	0.5	1	2	2	2	1	1	1.5	1	1	2	2	0.5	2	0.5	1.5	0.5	2	1	2	0.5	0.5	2	2	1	1	1.5	1.5	1.5	1.5	2	1.5	1.5	1	2	1.5	1	1	1.5	1.5	1	1	1
27 BE			1.5	1	2	2	1	1	1	1	1	1.5	2	2	1	1	1	1.5	2	2	1	1.5	2	2	1.5	1	2	1	2	2	2	1	1.5	1.5	2	1	2	1.5	2	1	1.5	1	1.5	2	2	2	1.5	1.5	1
28 BE			2	2	2	2	2	1.5	2	2	2	1.5	2	2	1.5	1.5	1.5	1.5	2	2	2	2	2	2	2	2	2	1.5	2	2	1.5	1.5	1	1	2	1	0	0.5	2	1	0.5	0.5	2	2	1	1	1	1	1
VS : Vessel Sharpness
Vo Vis : vortex visibility
[truncated: 7 more columns]
